# Supplementary material for: Synergistic Effects of Green Nanoparticles on Antitumor Drug Efficacy in Hepatocellular Cancer
Source: Biomedicines. 2025 Mar 5;13(3):641. doi: 10.3390/biomedicines13030641 (PMC11940350; doi:10.3390/biomedicines13030641)
Supplement: Supplementary file 1 [file biomedicines-13-00641-s001.zip]

Archive with 1 entries (1 files):
- biomedicines-3460614-supplementary.pdf
